# Supplementary material for: ﻿Two new species of Ganoderma (Ganodermataceae, Basidiomycota) from Southwest China
Source: MycoKeys. 2024 Jun 19;106:97–116. doi: 10.3897/mycokeys.106.121526 (PMC11208776; doi:10.3897/mycokeys.106.121526)
Supplement: XML Treatment for Ganoderma phyllanthicola [file mycokeys.106.121526-treatment1.xml]

<!DOCTYPE tp:taxon-treatment
  PUBLIC "-//TaxonX//DTD Taxonomic Treatment Publishing DTD v0 20100105//EN" "tax-treatment-NSO.dtd">
<tp:taxon-treatment xmlns:tp="http://www.plazi.org/taxpub"><tp:treatment-meta><kwd-group><label>Taxon classification</label><kwd>
                <named-content content-type="kingdom">Fungi</named-content>
              </kwd><kwd>
                <named-content content-type="order">Polyporales</named-content>
              </kwd><kwd>
                <named-content content-type="family">Polyporaceae</named-content>
              </kwd></kwd-group><mixed-citation publication-type="journal"><person-group><name><surname>He</surname><given-names>Jun</given-names></name><name><surname>Li</surname><given-names>Xiao-Jun</given-names></name><name><surname>Tan</surname><given-names>Wan-Zhong</given-names></name><name><surname>Wu</surname><given-names>Xiao-Qu</given-names></name><name><surname>Wu</surname><given-names>Dan</given-names></name><name><surname>Luo</surname><given-names>Zong-Long</given-names></name><name><surname>Zhou</surname><given-names>Qi Wu</given-names></name><name><surname>Li</surname><given-names>E-Xian</given-names></name><name><surname>Li</surname><given-names>Shu-Hong</given-names></name></person-group><article-title>﻿Two new species of <italic><tp:taxon-name><tp:taxon-name-part taxon-name-part-type="genus" reg="Ganoderma">Ganoderma</tp:taxon-name-part></tp:taxon-name></italic> (<tp:taxon-name><tp:taxon-name-part taxon-name-part-type="family">Ganodermataceae</tp:taxon-name-part></tp:taxon-name>, <tp:taxon-name><tp:taxon-name-part taxon-name-part-type="phylum">Basidiomycota</tp:taxon-name-part></tp:taxon-name>) from Southwest China</article-title><source>MycoKeys</source><day>19</day><month>06</month><year>2024</year><volume>106</volume><fpage>97</fpage><lpage>116</lpage><pub-id pub-id-type="doi">10.3897/mycokeys.106.121526</pub-id></mixed-citation></tp:treatment-meta><tp:nomenclature><label>﻿</label><tp:taxon-name>
              <object-id xmlns:xlink="http://www.w3.org/1999/xlink" content-type="arpha" xlink:type="simple">B97E4210-9A58-5ACD-AF98-46B151900A39</object-id>
              <tp:taxon-name-part taxon-name-part-type="genus" reg="Ganoderma">Ganoderma</tp:taxon-name-part>
              <tp:taxon-name-part taxon-name-part-type="species" reg="phyllanthicola">phyllanthicola</tp:taxon-name-part>
              <object-id xmlns:xlink="http://www.w3.org/1999/xlink" content-type="mycobank" xlink:type="simple">853508</object-id>
            </tp:taxon-name><tp:taxon-authority>J. He &amp; S.H. Li</tp:taxon-authority><tp:taxon-status xmlns:xlink="http://www.w3.org/1999/xlink" xlink:type="simple">sp. nov.</tp:taxon-status><xref ref-type="fig" rid="F2">Fig. 2</xref></tp:nomenclature><tp:treatment-sec sec-type="diagnosis" id="SECID0EJRCI"><title>Diagnosis.</title><p>Differs from other species in the genus by its sessile and coriaceous basidiomata, dark brown to purplish black pileus surface with dense concentric furrows, pale yellow margin, irregular pileipellis cells, broadly ellipsoid to subglobose basidiospores and truncated apex, exospore walls smooth, endospore walls with dense spinules.</p></tp:treatment-sec><tp:treatment-sec sec-type="etymology" id="SECID0EYRCI"><title>Etymology.</title><p>The epithet ‘<italic>phyllanthicola</italic>’ refers to the host tree genus <italic><tp:taxon-name><tp:taxon-name-part taxon-name-part-type="genus" reg="Phyllanthus">Phyllanthus</tp:taxon-name-part></tp:taxon-name></italic>.</p></tp:treatment-sec><tp:treatment-sec sec-type="Holotype" id="SECID0EPSCI"><title>Holotype.</title><p>China. Yunnan Province., Honghe City, Mengzi County, on living tree of <italic><tp:taxon-name><tp:taxon-name-part taxon-name-part-type="genus" reg="Phyllanthus">Phyllanthus</tp:taxon-name-part><tp:taxon-name-part taxon-name-part-type="species" reg="emblica">emblica</tp:taxon-name-part></tp:taxon-name></italic>, alt. 1685 m, Jun He, 26 August. 2019, L4948(HKAS 123776).</p></tp:treatment-sec><tp:treatment-sec sec-type="description" id="SECID0EATCI"><title>Description.</title><p><bold><italic>Basidiomata</italic></bold> annual, sessile and broadly attached, coriaceous, hard corky to woody hard. <bold><italic>Pileus</italic></bold> single or dimidiate, sub-circular, flabelliform to shell-shaped, applanate, projecting up to 22 cm, 12 cm wide and 1.9 cm thick at base. Pileus surface dark brown(8F8), purplish black(8F3) to reddish brown(6F8) and covered by a thin hard crust, laccate, glabrous and shiny, with dense concentric furrows. <bold><italic>Margin</italic></bold> pale yellow(4A3) to generally concolorous, entire, subacute, slightly wavy. <bold><italic>Context</italic></bold> up to 0.8 cm thick, homogeneous, cinnamon brown(6D7) to chestnut brown(8E5), with black melanoid lines, hard corky. <bold><italic>Tubes</italic></bold> 0.5–1.1 cm long, concolorous with the base of the context, corky, unstratified. <bold><italic>Pores</italic></bold> 5–7 per mm, circular to subcircular, dissepiments slightly thick, entire; pores surface greyish white(2B1) when fresh, orange grey(5B2) to pale brown(6D6) when bruising and drying.</p><fig id="F2" position="float" orientation="portrait"><object-id xmlns:xlink="http://www.w3.org/1999/xlink" content-type="doi" xlink:type="simple">10.3897/mycokeys.106.121526.figure2</object-id><object-id xmlns:xlink="http://www.w3.org/1999/xlink" content-type="arpha" xlink:type="simple">04720371-4132-5163-BF7D-D9D14EB7AA95</object-id><label>Figure 2.</label><caption><p><italic><tp:taxon-name><tp:taxon-name-part taxon-name-part-type="genus" reg="Ganoderma">Ganoderma</tp:taxon-name-part><tp:taxon-name-part taxon-name-part-type="species" reg="phyllanthicola">phyllanthicola</tp:taxon-name-part></tp:taxon-name></italic> (HKAS 123776, holotype) <bold>A, B</bold> basidiomata <bold>C</bold> pore surface <bold>D</bold> cut side of pileus <bold>E, F</bold> sections of pellis <bold>G</bold> skeletal hyphae from context <bold>H</bold> binding hyphae from context <bold>I</bold> generative hyphae from tubes <bold>J–N</bold> basidiospores. Scale bars: 20 μm (<bold>G</bold>); 10 μm (<bold>E, F, H, I</bold>); 5 μm (<bold>J–N</bold>).</p></caption><graphic xmlns:xlink="http://www.w3.org/1999/xlink" xlink:href="mycokeys-106-097-g002.jpg" position="float" orientation="portrait" xlink:type="simple" id="oo_1074147.jpg"><uri content-type="original_file" xlink:type="simple">https://binary.pensoft.net/fig/1074147</uri></graphic></fig><p><bold><italic>Hyphal system trimitic</italic>.</bold> Generative hyphae 1.0–2.0 μm in diameter, colorless, thin-walled, with clamps connections; skeletal hyphae 2.0–5.0 μm in diameter, thick-walled with a wide to narrow lumen or sub-solid, arboriform with few branches, yellowish to golden yellow; binding hyphae 1.0–3.0 μm in diameter, thick-walled, branched and flexuous, pale yellow, scarce; all the hyphae <abbrev xmlns:xlink="http://www.w3.org/1999/xlink" xlink:title="Melzer’s reagent" id="ABBRID0EYVCI" xlink:type="simple">IKI</abbrev>–, <abbrev xmlns:xlink="http://www.w3.org/1999/xlink" xlink:title="Cotton Blue" id="ABBRID0E3VCI" xlink:type="simple">CB</abbrev>+; tissues darkening in <abbrev xmlns:xlink="http://www.w3.org/1999/xlink" xlink:title="10% potassium hydroxide" id="ABBRID0EAWCI" xlink:type="simple">KOH</abbrev>.</p><p><bold><italic>Pileipellis</italic></bold> a crustohymeniderm, cells 15–33 × 5–9 μm, thick-walled to sub-solid, composed of irregular, narrowly clavate end cells, straight to flexuose, smooth or with a few small apical protuberances, yellowish to golden-yellow, sometimes with apical granulations, apex slightly amyloid.</p><p><bold><italic>Basidiospores</italic></bold> ellipsoid to subglobose, apex truncated or subacute, yellowish to yellowish brown, <abbrev xmlns:xlink="http://www.w3.org/1999/xlink" xlink:title="Melzer’s reagent" id="ABBRID0ESWCI" xlink:type="simple">IKI</abbrev>–, <abbrev xmlns:xlink="http://www.w3.org/1999/xlink" xlink:title="Cotton Blue" id="ABBRID0EWWCI" xlink:type="simple">CB</abbrev>+, inamyloid; double-walled with distinctly thick walls, exospore wall smooth, endospore walls with interwall pillars; (40/2/2) (8.5) 9.0–9.6–10.0 (11.0) × 6.0–6.8–7.0 (7.5) µm, L = 9.65 µm, W = 6.75 µm, <italic>Q</italic> = (1.24) 1.38–1.52 (1.55), <italic>Q</italic>m = 1.43 ± 0.07 (including myxosporium). <bold><italic>Basidia</italic></bold> not observed.</p></tp:treatment-sec><tp:treatment-sec sec-type="material" id="SECID0EBXCI"><title>Additional specimens examined.</title><p>China, Sichuan Province, Panzhihua City, Miyi County, on a decaying tree of <italic><tp:taxon-name><tp:taxon-name-part taxon-name-part-type="genus" reg="Phyllanthus">Phyllanthus</tp:taxon-name-part></tp:taxon-name></italic> sp., alt. 1035 m, Jun-He, 15 August 2023, HL308.</p></tp:treatment-sec><tp:treatment-sec sec-type="notes" id="SECID0EOXCI"><title>Notes.</title><p>In the phylogenetic analyses, <italic><tp:taxon-name><tp:taxon-name-part taxon-name-part-type="genus" reg="Ganoderma">Ganoderma</tp:taxon-name-part><tp:taxon-name-part taxon-name-part-type="species" reg="phyllanthicola">phyllanthicola</tp:taxon-name-part></tp:taxon-name></italic> is clustered as a sister taxon to <italic><tp:taxon-name><tp:taxon-name-part taxon-name-part-type="genus" reg="Ganoderma">G.</tp:taxon-name-part><tp:taxon-name-part taxon-name-part-type="species" reg="castaneum">castaneum</tp:taxon-name-part></tp:taxon-name></italic> with strong statistical support (100% <abbrev xmlns:xlink="http://www.w3.org/1999/xlink" xlink:title="maximum likelihood" id="ABBRID0EKYCI" xlink:type="simple">ML</abbrev> and 1.00PP, Fig. <xref ref-type="fig" rid="F1">1</xref>). Morphologically, both species share similar characteristics of the sessile basidiomata and non-stratified tubes. However, <italic><tp:taxon-name><tp:taxon-name-part taxon-name-part-type="genus" reg="Ganoderma">G.</tp:taxon-name-part><tp:taxon-name-part taxon-name-part-type="species" reg="castaneum">castaneum</tp:taxon-name-part></tp:taxon-name></italic> differs from <italic><tp:taxon-name><tp:taxon-name-part taxon-name-part-type="genus" reg="Ganoderma">G.</tp:taxon-name-part><tp:taxon-name-part taxon-name-part-type="species" reg="phyllanthicola">phyllanthicola</tp:taxon-name-part></tp:taxon-name></italic> in having buff and obtuse pileus margin, regular palisade pileipellis, heterogeneous context, smaller basidiospores (6.2–8.5 × 4.2–6.3 μm) with smooth endospore walls, <xref ref-type="bibr" rid="B50">Sun et al. 2022</xref>). <italic><tp:taxon-name><tp:taxon-name-part taxon-name-part-type="genus" reg="Ganoderma">Ganoderma</tp:taxon-name-part><tp:taxon-name-part taxon-name-part-type="species" reg="tropicum">tropicum</tp:taxon-name-part></tp:taxon-name></italic> and <italic><tp:taxon-name><tp:taxon-name-part taxon-name-part-type="genus" reg="Ganoderma">G.</tp:taxon-name-part><tp:taxon-name-part taxon-name-part-type="species" reg="philippii">philippii</tp:taxon-name-part></tp:taxon-name></italic> have similar homogeneous context, but <italic><tp:taxon-name><tp:taxon-name-part taxon-name-part-type="genus" reg="Ganoderma">G.</tp:taxon-name-part><tp:taxon-name-part taxon-name-part-type="species" reg="tropicum">tropicum</tp:taxon-name-part></tp:taxon-name></italic> has a stipitate basidiomata and buff pileus margin, samller basidiospores (6.8–10.0 × 4.0–6.4 μm), and (<xref ref-type="bibr" rid="B48">Steyaert 1972</xref>). <italic><tp:taxon-name><tp:taxon-name-part taxon-name-part-type="genus" reg="Ganoderma">Ganoderma</tp:taxon-name-part><tp:taxon-name-part taxon-name-part-type="species" reg="philippii">philippii</tp:taxon-name-part></tp:taxon-name></italic> has wavy like pileus margin and brown context with black melanoid lines, smaller and obovoid basidiospores (6.0–8.0 × 3.0–4.0 μm, <xref ref-type="bibr" rid="B33">Moncalvo and Ryvarden 1997</xref>).</p><p><italic><tp:taxon-name><tp:taxon-name-part taxon-name-part-type="genus" reg="Ganoderma">Ganoderma</tp:taxon-name-part><tp:taxon-name-part taxon-name-part-type="species" reg="aridicola">aridicola</tp:taxon-name-part></tp:taxon-name></italic> described from South Africa is similar to <italic><tp:taxon-name><tp:taxon-name-part taxon-name-part-type="genus" reg="Ganoderma">G.</tp:taxon-name-part><tp:taxon-name-part taxon-name-part-type="species" reg="phyllanthicola">phyllanthicola</tp:taxon-name-part></tp:taxon-name></italic> in the sessile basidiomata with dark brown pileus surface, homogeneous context, small pores and ellipsoid basidiospores. However, <italic><tp:taxon-name><tp:taxon-name-part taxon-name-part-type="genus" reg="Ganoderma">G.</tp:taxon-name-part><tp:taxon-name-part taxon-name-part-type="species" reg="aridicola">aridicola</tp:taxon-name-part></tp:taxon-name></italic> differs by the distinctly stratified tubes and lacks branched or protuberant apical cells (<xref ref-type="bibr" rid="B59">Xing et al. 2016</xref>). Besides, the phylogenetic analyses separated <italic><tp:taxon-name><tp:taxon-name-part taxon-name-part-type="genus" reg="Ganoderma">G.</tp:taxon-name-part><tp:taxon-name-part taxon-name-part-type="species" reg="aridicola">aridicola</tp:taxon-name-part></tp:taxon-name></italic> and <italic><tp:taxon-name><tp:taxon-name-part taxon-name-part-type="genus" reg="Ganoderma">G.</tp:taxon-name-part><tp:taxon-name-part taxon-name-part-type="species" reg="phyllanthicola">phyllanthicola</tp:taxon-name-part></tp:taxon-name></italic> (Fig. <xref ref-type="fig" rid="F1">1</xref>). <italic><tp:taxon-name><tp:taxon-name-part taxon-name-part-type="genus" reg="Ganoderma">Ganoderma</tp:taxon-name-part><tp:taxon-name-part taxon-name-part-type="species" reg="multiplicatum">multiplicatum</tp:taxon-name-part></tp:taxon-name></italic> also has pale yellow margin and irregular pileipellis cells., but it differs from <italic><tp:taxon-name><tp:taxon-name-part taxon-name-part-type="genus" reg="Ganoderma">G.</tp:taxon-name-part><tp:taxon-name-part taxon-name-part-type="species" reg="phyllanthicola">phyllanthicola</tp:taxon-name-part></tp:taxon-name></italic> by the photo brown to reddish brown pileus surface, short stipe (1.8–3 cm) and ellipsoid basidiospores (6.0–10.0 × 4.5–7.0 μm, <xref ref-type="bibr" rid="B10">Gottlieb and Wright 1999</xref>).</p></tp:treatment-sec><tp:treatment-sec><!--Section generated to contain objects referenced in tp:taxon-treatment.--><fig id="F1" position="float" orientation="portrait"><object-id xmlns:xlink="http://www.w3.org/1999/xlink" content-type="doi" xlink:type="simple">10.3897/mycokeys.106.121526.figure1</object-id><object-id xmlns:xlink="http://www.w3.org/1999/xlink" content-type="arpha" xlink:type="simple">C56291C5-DEB1-5F12-86C9-107E1A4CB4F4</object-id><label>Figure 1.</label><caption><p>Maximum likelihood (<abbrev xmlns:xlink="http://www.w3.org/1999/xlink" xlink:title="maximum likelihood" id="ABBRID0EFLCI" xlink:type="simple">ML</abbrev>) tree based on combined ITS + nrLSU + TEF1-α + RPB2 sequence data. Bootstrap support values with a maximum likelihood (<abbrev xmlns:xlink="http://www.w3.org/1999/xlink" xlink:title="maximum likelihood" id="ABBRID0EJLCI" xlink:type="simple">ML</abbrev>) equal to or greater than 60% and Bayesian posterior probabilities (<abbrev xmlns:xlink="http://www.w3.org/1999/xlink" xlink:title="posterior probabilities" id="ABBRID0ENLCI" xlink:type="simple">PP</abbrev>) equal to or greater than 0.90 are given above the nodes, shown as “<abbrev xmlns:xlink="http://www.w3.org/1999/xlink" xlink:title="maximum likelihood" id="ABBRID0ERLCI" xlink:type="simple">ML</abbrev>/<abbrev xmlns:xlink="http://www.w3.org/1999/xlink" xlink:title="posterior probabilities" id="ABBRID0EVLCI" xlink:type="simple">PP</abbrev>”. New species are indicated in bold blue.</p></caption><graphic xmlns:xlink="http://www.w3.org/1999/xlink" xlink:href="mycokeys-106-097-g001.jpg" position="float" orientation="portrait" xlink:type="simple" id="oo_1074146.jpg"><uri content-type="original_file" xlink:type="simple">https://binary.pensoft.net/fig/1074146</uri></graphic></fig></tp:treatment-sec><ref-list><ref id="B50"><mixed-citation xmlns:xlink="http://www.w3.org/1999/xlink" xlink:type="simple"><person-group><name name-style="western"><surname>Sun</surname><given-names>YF</given-names></name><name name-style="western"><surname>Xing</surname><given-names>JH</given-names></name><name name-style="western"><surname>He</surname><given-names>XL</given-names></name><name name-style="western"><surname>Wu</surname><given-names>DM</given-names></name><name name-style="western"><surname>Song</surname><given-names>CG</given-names></name><name name-style="western"><surname>Liu</surname><given-names>S</given-names></name><name name-style="western"><surname>Vlasák</surname><given-names>J</given-names></name><name name-style="western"><surname>Gates</surname><given-names>G</given-names></name><name name-style="western"><surname>Gibertoni</surname><given-names>TB</given-names></name><name name-style="western"><surname>Cui</surname><given-names>BK</given-names></name></person-group> (<year>2022</year>) <article-title>Species diversity systematic revision and molecular phylogeny of <tp:taxon-name><tp:taxon-name-part taxon-name-part-type="family">Ganodermataceae</tp:taxon-name-part></tp:taxon-name> (<tp:taxon-name><tp:taxon-name-part taxon-name-part-type="order">Polyporales</tp:taxon-name-part></tp:taxon-name><tp:taxon-name><tp:taxon-name-part taxon-name-part-type="phylum">Basidiomycota</tp:taxon-name-part></tp:taxon-name>) with an emphasis on Chinese collections.</article-title><source>Studies in Mycology</source><volume>101</volume>(<issue>1</issue>): <fpage>287</fpage>–<lpage>415</lpage>. <ext-link xlink:href="10.3114/sim.2022.101.05" ext-link-type="doi" xlink:type="simple">https://doi.org/10.3114/sim.2022.101.05</ext-link></mixed-citation></ref><ref id="B48"><mixed-citation xmlns:xlink="http://www.w3.org/1999/xlink" xlink:type="simple"><person-group><name name-style="western"><surname>Steyaert</surname><given-names>RL</given-names></name></person-group> (<year>1972</year>) <article-title>Species of <italic><tp:taxon-name><tp:taxon-name-part taxon-name-part-type="genus">Ganoderma</tp:taxon-name-part></tp:taxon-name></italic> and related genera mainly of the Bogor and Leiden Herbaria.</article-title><source>Persoonia</source><volume>7</volume>: <fpage>55</fpage>–<lpage>118</lpage>.</mixed-citation></ref><ref id="B33"><mixed-citation xmlns:xlink="http://www.w3.org/1999/xlink" xlink:type="simple"><person-group><name name-style="western"><surname>Moncalvo</surname><given-names>JM</given-names></name><name name-style="western"><surname>Ryvarden</surname><given-names>LA</given-names></name></person-group> (<year>1997</year>) <article-title>A nomenclatural study of the <tp:taxon-name><tp:taxon-name-part taxon-name-part-type="family">Ganodermataceae</tp:taxon-name-part></tp:taxon-name> Donk.</article-title><source>Synopsis Fungorum</source><volume>11</volume>: <fpage>1</fpage>–<lpage>114</lpage>.</mixed-citation></ref><ref id="B59"><mixed-citation xmlns:xlink="http://www.w3.org/1999/xlink" xlink:type="simple"><person-group><name name-style="western"><surname>Xing</surname><given-names>JH</given-names></name><name name-style="western"><surname>Song</surname><given-names>J</given-names></name><name name-style="western"><surname>Decock</surname><given-names>C</given-names></name><name name-style="western"><surname>Cui</surname><given-names>BK</given-names></name></person-group> (<year>2016</year>) <article-title>Morphological characters and phylogenetic analysis reveal a new species within the <italic><tp:taxon-name><tp:taxon-name-part taxon-name-part-type="genus">Ganoderma</tp:taxon-name-part><tp:taxon-name-part taxon-name-part-type="species">lucidum</tp:taxon-name-part></tp:taxon-name></italic> complex from South Africa.</article-title><source>Phytotaxa</source><volume>266</volume>: <fpage>115</fpage>–<lpage>124</lpage>. <ext-link xlink:href="https://doiorg/1011646/phytotaxa26625" ext-link-type="uri" xlink:type="simple">https://doiorg/1011646/phytotaxa26625</ext-link></mixed-citation></ref><ref id="B10"><mixed-citation xmlns:xlink="http://www.w3.org/1999/xlink" xlink:type="simple"><person-group><name name-style="western"><surname>Gottlieb</surname><given-names>AM</given-names></name><name name-style="western"><surname>Wright</surname><given-names>JE</given-names></name></person-group> (<year>1999</year>) Taxonomy of <italic><tp:taxon-name><tp:taxon-name-part taxon-name-part-type="genus">Ganoderma</tp:taxon-name-part></tp:taxon-name></italic> from southern South America: Subgenus <tp:taxon-name><tp:taxon-name-part taxon-name-part-type="genus"/><tp:taxon-name-part taxon-name-part-type="subgenus">Ganoderma</tp:taxon-name-part></tp:taxon-name>. Mycological Research 103(6): 661–673. <ext-link xlink:href="10.1017/S0953756298007941" ext-link-type="doi" xlink:type="simple">https://doi.org/10.1017/S0953756298007941</ext-link></mixed-citation></ref></ref-list></tp:taxon-treatment>
