# Supplementary material for: ﻿Two new species of Ganoderma (Ganodermataceae, Basidiomycota) from Southwest China
Source: MycoKeys. 2024 Jun 19;106:97–116. doi: 10.3897/mycokeys.106.121526 (PMC11208776; doi:10.3897/mycokeys.106.121526)
Supplement: XML Treatment for Ganoderma suae [file mycokeys.106.121526-treatment2.xml]

<!DOCTYPE tp:taxon-treatment
  PUBLIC "-//TaxonX//DTD Taxonomic Treatment Publishing DTD v0 20100105//EN" "tax-treatment-NSO.dtd">
<tp:taxon-treatment xmlns:tp="http://www.plazi.org/taxpub"><tp:treatment-meta><kwd-group><label>Taxon classification</label><kwd>
                <named-content content-type="kingdom">Fungi</named-content>
              </kwd><kwd>
                <named-content content-type="order">Polyporales</named-content>
              </kwd><kwd>
                <named-content content-type="family">Polyporaceae</named-content>
              </kwd></kwd-group><mixed-citation publication-type="journal"><person-group><name><surname>He</surname><given-names>Jun</given-names></name><name><surname>Li</surname><given-names>Xiao-Jun</given-names></name><name><surname>Tan</surname><given-names>Wan-Zhong</given-names></name><name><surname>Wu</surname><given-names>Xiao-Qu</given-names></name><name><surname>Wu</surname><given-names>Dan</given-names></name><name><surname>Luo</surname><given-names>Zong-Long</given-names></name><name><surname>Zhou</surname><given-names>Qi Wu</given-names></name><name><surname>Li</surname><given-names>E-Xian</given-names></name><name><surname>Li</surname><given-names>Shu-Hong</given-names></name></person-group><article-title>﻿Two new species of <italic><tp:taxon-name><tp:taxon-name-part taxon-name-part-type="genus" reg="Ganoderma">Ganoderma</tp:taxon-name-part></tp:taxon-name></italic> (<tp:taxon-name><tp:taxon-name-part taxon-name-part-type="family">Ganodermataceae</tp:taxon-name-part></tp:taxon-name>, <tp:taxon-name><tp:taxon-name-part taxon-name-part-type="phylum">Basidiomycota</tp:taxon-name-part></tp:taxon-name>) from Southwest China</article-title><source>MycoKeys</source><day>19</day><month>06</month><year>2024</year><volume>106</volume><fpage>97</fpage><lpage>116</lpage><pub-id pub-id-type="doi">10.3897/mycokeys.106.121526</pub-id></mixed-citation></tp:treatment-meta><tp:nomenclature><label>﻿</label><tp:taxon-name>
              <object-id xmlns:xlink="http://www.w3.org/1999/xlink" content-type="arpha" xlink:type="simple">7C41B997-89FC-50F2-81D0-549055335363</object-id>
              <tp:taxon-name-part taxon-name-part-type="genus" reg="Ganoderma">Ganoderma</tp:taxon-name-part>
              <tp:taxon-name-part taxon-name-part-type="species" reg="suae">suae</tp:taxon-name-part>
              <object-id xmlns:xlink="http://www.w3.org/1999/xlink" content-type="mycobank" xlink:type="simple">853506</object-id>
            </tp:taxon-name><tp:taxon-authority>J. He &amp; S.H. Li</tp:taxon-authority><tp:taxon-status xmlns:xlink="http://www.w3.org/1999/xlink" xlink:type="simple">sp. nov.</tp:taxon-status><xref ref-type="fig" rid="F3">Fig. 3</xref></tp:nomenclature><tp:treatment-sec sec-type="diagnosis" id="SECID0E26CI"><title>Diagnosis.</title><p>Differs from other species in the genus by its large and substipitate basidiomata, reddish brown to oxblood red pileus surface with concentric furrows and radial rugose, whitish and wavy margin, almond-shaped basidiospores, heterogeneous context and non-stratified tubes.</p></tp:treatment-sec><tp:treatment-sec sec-type="etymology" id="SECID0EAADI"><title>Etymology.</title><p>The epithet ‘<italic>suae</italic>’ refers to the Chinese mycologist Prof. Hong-Yan Su, for her great contribution to the mycology.</p></tp:treatment-sec><tp:treatment-sec sec-type="Holotype" id="SECID0EQADI"><title>Holotype.</title><p>China. Yunnan Province., Honghe City, lvchun County, on a dead stump of a broad-leaved tree, alt. 1392 m, Jun He, 24 June 2019, L4651(HKAS 123791).</p></tp:treatment-sec><tp:treatment-sec sec-type="description" id="SECID0EVADI"><title>Description.</title><p><bold><italic>Basidiomata</italic></bold> annual, sessile to substipitate, and occasionally imbricate, woody-corky, light in weight. <bold><italic>Pileus</italic></bold> round-flabelliform to reniform, slightly convex to applanate; surface glabrous, projecting up to 15 cm, 10 cm wide and 2 cm thick at base. Pileus surface reddish brown(6F8) to oxblood red(9E7), weakly to strongly laccate, and covered by a thin hard crust, concentrically zonate or azonate. <bold><italic>Margin</italic></bold> whitish to generally concolorous, entire, acute to obtuse, smooth to irregularly wavy. <bold><italic>Context</italic></bold> up to 0.8 cm thick, heterogeneous, the upper layer greyish white(2B1), the lower layer cinnamon brown (6D7) to chestnut brown(6F7), bearing distinct concentric growth zones, without black melanoid lines, hard corky and fibrous. <bold><italic>Tubes</italic></bold> 0.2–1.2 cm long, grayish brown (6B3), corky, unstratified. <bold><italic>Pores</italic></bold> 4–6 per mm, circular to angular, dissepiments slightly thick, entire; pore surface lead gray (2D2) to greyish white (2B1) when fresh, golden grey (4C2) to soot brown(5F5) when bruising or aging. <bold><italic>Stipe</italic></bold> up to 4.5 cm long and 3.0 cm diam, generally short and thick, cylindrical, horizontal or lateral, fibrous to spongy, reddish brown (6F8) to dark brown (8F8), concolorous to generally darker than pileus.</p><fig id="F3" position="float" orientation="portrait"><object-id xmlns:xlink="http://www.w3.org/1999/xlink" content-type="doi" xlink:type="simple">10.3897/mycokeys.106.121526.figure3</object-id><object-id xmlns:xlink="http://www.w3.org/1999/xlink" content-type="arpha" xlink:type="simple">225B9AAB-5388-5E36-925A-9DB38DB004FA</object-id><label>Figure 3.</label><caption><p><italic><tp:taxon-name><tp:taxon-name-part taxon-name-part-type="genus" reg="Ganoderma">Ganoderma</tp:taxon-name-part><tp:taxon-name-part taxon-name-part-type="species" reg="suae">suae</tp:taxon-name-part></tp:taxon-name></italic> (HKAS 123791, holotype) <bold>A, B</bold> basidiomata <bold>C</bold> pore surface <bold>D</bold> cut side of pileus <bold>E</bold> sections of pellis <bold>F</bold> skeletal hyphae from context <bold>E</bold> generative hyphae from tubes <bold>H</bold> binding hyphae from context <bold>I–K</bold> basidia and basidioles <bold>L–O</bold> basidiospores. Scale bars: 30 μm (<bold>E–H</bold>); 10 μm (<bold>I–K, O)</bold>; 5 μm (<bold>L–N</bold>); 20 mm (<bold>P, Q</bold>).</p></caption><graphic xmlns:xlink="http://www.w3.org/1999/xlink" xlink:href="mycokeys-106-097-g003.jpg" position="float" orientation="portrait" xlink:type="simple" id="oo_1074148.jpg"><uri content-type="original_file" xlink:type="simple">https://binary.pensoft.net/fig/1074148</uri></graphic></fig><p><bold><italic>Hyphal system trimitic</italic>.</bold> Generative hyphae 2.0–3.0 μm in diameter, colorless, thin-walled, hyaline, unbranched, abundant, with clamp connections; skeletal hyphae 3.0–9.0 μm in diameter, thick-walled with a narrow lumen to subsolid, non-septate, moderately branched, orange yellow to golden-yellow, predominant; binding hyphae 1.0–2.0 μm in diameter, subthick-walled to solid, non-septate, frequently branched, interwoven, colourless to yellowish, scarce, notably thinner and paler than skeletal hyphae; all the hyphae <abbrev xmlns:xlink="http://www.w3.org/1999/xlink" xlink:title="Melzer’s reagent" id="ABBRID0EUDDI" xlink:type="simple">IKI</abbrev>–, <abbrev xmlns:xlink="http://www.w3.org/1999/xlink" xlink:title="Cotton Blue" id="ABBRID0EYDDI" xlink:type="simple">CB</abbrev>+; tissues darkening in <abbrev xmlns:xlink="http://www.w3.org/1999/xlink" xlink:title="10% potassium hydroxide" id="ABBRID0E3DDI" xlink:type="simple">KOH</abbrev>.</p><p><bold><italic>Culture characteristics</italic>.</bold> Initially, white to yellowish white, pale yellow when growing, become orange white, pale orange, light orange and some reddish yellow to dark brown around the plugged circle of active mycelium after incubation for 3 weeks.</p><p><bold><italic>Pileipellis</italic></bold> a crustohymeniderm, cells 24–43 × 6–11 μm, thick-walled to sub-solid, apical cells narrowly clavate to clavate, slightly inflated, yellowish to golden-yellow, without granulations in the apex; negative or apex slightly amyloid.</p><p><bold><italic>Basidiospores</italic></bold> almond-shaped to narrow ellipsoid, apex subacute, with apical germ pore, yellowish to yellowish-brown, <abbrev xmlns:xlink="http://www.w3.org/1999/xlink" xlink:title="Melzer’s reagent" id="ABBRID0EVEDI" xlink:type="simple">IKI</abbrev>–, <abbrev xmlns:xlink="http://www.w3.org/1999/xlink" xlink:title="Cotton Blue" id="ABBRID0EZEDI" xlink:type="simple">CB</abbrev>+, inamyloid; double-walled, exospore smooth, endospore with coarse echinulate, exosporium with inter-walled pillars 0.5–0.6 μm thick; (80/4/2) (8.0) 9.0–9.7–10.5 × (5.0) 5.5–6.1–6.5 (7.0) μm, L = 9.70 µm, W = 6.10 µm, <italic>Q</italic> = (1.38) 1.45–1.79 (1.97), <italic>Q</italic>m = 1.61 ± 0.13 (including myxosporium). <bold><italic>Basidia</italic></bold> barrel-shaped to widely clavate, colorless, with a clamp connection and four sterigmata, thin-walled, 9–18 × 9–12 µm; basidioles pear-shaped to fusiform, colourless, thin-walled, 8–14 × 6–11 µm.</p></tp:treatment-sec><tp:treatment-sec sec-type="material" id="SECID0EEFDI"><title>Additional specimens examined.</title><p>China, Yuannan Province, Lingcang City, Yun County, on a living <italic><tp:taxon-name><tp:taxon-name-part taxon-name-part-type="genus" reg="Quercus">Quercus</tp:taxon-name-part></tp:taxon-name></italic> sp. tree, alt. 1516 m, Jun He, 4 August 2019, L4817(HKAS 123777).</p></tp:treatment-sec><tp:treatment-sec sec-type="notes" id="SECID0ERFDI"><title>Notes.</title><p>Phylogenetic analyses showed that <italic><tp:taxon-name><tp:taxon-name-part taxon-name-part-type="genus" reg="Ganoderma">Ganoderma</tp:taxon-name-part><tp:taxon-name-part taxon-name-part-type="species" reg="suae">suae</tp:taxon-name-part></tp:taxon-name></italic> clusters as a sister taxon to <italic><tp:taxon-name><tp:taxon-name-part taxon-name-part-type="genus" reg="Ganoderma">G.</tp:taxon-name-part><tp:taxon-name-part taxon-name-part-type="species" reg="resinaceum">resinaceum</tp:taxon-name-part></tp:taxon-name></italic> with good statistical support (100% <abbrev xmlns:xlink="http://www.w3.org/1999/xlink" xlink:title="maximum likelihood" id="ABBRID0ENGDI" xlink:type="simple">ML</abbrev>/1.00 <abbrev xmlns:xlink="http://www.w3.org/1999/xlink" xlink:title="posterior probabilities" id="ABBRID0ERGDI" xlink:type="simple">PP</abbrev>, Fig. <xref ref-type="fig" rid="F1">1</xref>). Morphologically, <italic><tp:taxon-name><tp:taxon-name-part taxon-name-part-type="genus" reg="Ganoderma">G.</tp:taxon-name-part><tp:taxon-name-part taxon-name-part-type="species" reg="resinaceum">resinaceum</tp:taxon-name-part></tp:taxon-name></italic> differs from <italic><tp:taxon-name><tp:taxon-name-part taxon-name-part-type="genus" reg="Ganoderma">G.</tp:taxon-name-part><tp:taxon-name-part taxon-name-part-type="species" reg="suae">suae</tp:taxon-name-part></tp:taxon-name></italic> by having smaller basidiomata, reddish brown to oxblood red pileus surface and wavy margin, homogeneous context, longer pileipellis (34–59 × 6.2–9.3 μm), and larger basidiospores (11.2–12.5 × 6.5–7.4 μm, <xref ref-type="bibr" rid="B37">Náplavová et al. 2020</xref>; <xref ref-type="bibr" rid="B44">Ryvarden 2000</xref>; <xref ref-type="bibr" rid="B53">Torres-Torres et al. 2012</xref>).</p><p><italic><tp:taxon-name><tp:taxon-name-part taxon-name-part-type="genus" reg="Ganoderma">Ganoderma</tp:taxon-name-part><tp:taxon-name-part taxon-name-part-type="species" reg="zonatum">zonatum</tp:taxon-name-part></tp:taxon-name></italic> also has sessile basidiomata and a whitish pileus margin, but it differs from G. <italic><tp:taxon-name><tp:taxon-name-part taxon-name-part-type="genus" reg="Ganoderma"/><tp:taxon-name-part taxon-name-part-type="species" reg="suae">suae</tp:taxon-name-part></tp:taxon-name></italic> by having an apex widened to swollen of pileipellis cells (30–70 × 5–12 μm), and larger basidiospores (11.2–12.5 × 6.5–7.4 μm, <xref ref-type="bibr" rid="B35">Murrill 1902</xref>).</p></tp:treatment-sec><tp:treatment-sec><!--Section generated to contain objects referenced in tp:taxon-treatment.--><fig id="F1" position="float" orientation="portrait"><object-id xmlns:xlink="http://www.w3.org/1999/xlink" content-type="doi" xlink:type="simple">10.3897/mycokeys.106.121526.figure1</object-id><object-id xmlns:xlink="http://www.w3.org/1999/xlink" content-type="arpha" xlink:type="simple">C56291C5-DEB1-5F12-86C9-107E1A4CB4F4</object-id><label>Figure 1.</label><caption><p>Maximum likelihood (<abbrev xmlns:xlink="http://www.w3.org/1999/xlink" xlink:title="maximum likelihood" id="ABBRID0EFLCI" xlink:type="simple">ML</abbrev>) tree based on combined ITS + nrLSU + TEF1-α + RPB2 sequence data. Bootstrap support values with a maximum likelihood (<abbrev xmlns:xlink="http://www.w3.org/1999/xlink" xlink:title="maximum likelihood" id="ABBRID0EJLCI" xlink:type="simple">ML</abbrev>) equal to or greater than 60% and Bayesian posterior probabilities (<abbrev xmlns:xlink="http://www.w3.org/1999/xlink" xlink:title="posterior probabilities" id="ABBRID0ENLCI" xlink:type="simple">PP</abbrev>) equal to or greater than 0.90 are given above the nodes, shown as “<abbrev xmlns:xlink="http://www.w3.org/1999/xlink" xlink:title="maximum likelihood" id="ABBRID0ERLCI" xlink:type="simple">ML</abbrev>/<abbrev xmlns:xlink="http://www.w3.org/1999/xlink" xlink:title="posterior probabilities" id="ABBRID0EVLCI" xlink:type="simple">PP</abbrev>”. New species are indicated in bold blue.</p></caption><graphic xmlns:xlink="http://www.w3.org/1999/xlink" xlink:href="mycokeys-106-097-g001.jpg" position="float" orientation="portrait" xlink:type="simple" id="oo_1074146.jpg"><uri content-type="original_file" xlink:type="simple">https://binary.pensoft.net/fig/1074146</uri></graphic></fig></tp:treatment-sec><ref-list><ref id="B37"><mixed-citation xmlns:xlink="http://www.w3.org/1999/xlink" xlink:type="simple"><person-group><name name-style="western"><surname>Náplavová</surname><given-names>K</given-names></name><name name-style="western"><surname>Beck</surname><given-names>T</given-names></name><name name-style="western"><surname>Pristaš</surname><given-names>P</given-names></name><name name-style="western"><surname>Gáperová</surname><given-names>S</given-names></name><name name-style="western"><surname>Šebesta</surname><given-names>M</given-names></name><name name-style="western"><surname>Piknová</surname><given-names>M</given-names></name><name name-style="western"><surname>Gáper</surname><given-names>J</given-names></name></person-group> (<year>2020</year>) Molecular Data Reveal Unrecognized Diversity in the European <italic><tp:taxon-name><tp:taxon-name-part taxon-name-part-type="genus">Ganoderma</tp:taxon-name-part><tp:taxon-name-part taxon-name-part-type="species">resinaceum</tp:taxon-name-part></tp:taxon-name></italic>. Forests 11(8): 850. <ext-link xlink:href="10.3390/f11080850" ext-link-type="doi" xlink:type="simple">https://doi.org/10.3390/f11080850</ext-link></mixed-citation></ref><ref id="B44"><mixed-citation xmlns:xlink="http://www.w3.org/1999/xlink" xlink:type="simple"><person-group><name name-style="western"><surname>Ryvarden</surname><given-names>L</given-names></name></person-group> (<year>2000</year>) <article-title>Studies in neotropical polypores 2 A preliminary key to neotropical species of <italic><tp:taxon-name><tp:taxon-name-part taxon-name-part-type="genus">Ganoderma</tp:taxon-name-part></tp:taxon-name></italic> with a laccate pileus.</article-title><source>Mycologia</source><volume>92</volume>(<issue>1</issue>): <fpage>180</fpage>–<lpage>191</lpage>. <ext-link xlink:href="10.1080/00275514.2000.12061142" ext-link-type="doi" xlink:type="simple">https://doi.org/10.1080/00275514.2000.12061142</ext-link></mixed-citation></ref><ref id="B53"><mixed-citation xmlns:xlink="http://www.w3.org/1999/xlink" xlink:type="simple"><person-group><name name-style="western"><surname>Torres-Torres</surname><given-names>MG</given-names></name><name name-style="western"><surname>Guzmán-Dávalos</surname><given-names>L</given-names></name><name name-style="western"><surname>Guggliota</surname><given-names>AM</given-names></name></person-group> (<year>2012</year>) <article-title><italic><tp:taxon-name><tp:taxon-name-part taxon-name-part-type="genus">Ganoderma</tp:taxon-name-part></tp:taxon-name></italic> in Brazil: Known species and new records.</article-title><source>Mycotaxon</source><volume>121</volume>(<issue>1</issue>): <fpage>93</fpage>–<lpage>132</lpage>. <ext-link xlink:href="10.5248/121.93" ext-link-type="doi" xlink:type="simple">https://doi.org/10.5248/121.93</ext-link></mixed-citation></ref><ref id="B35"><mixed-citation xmlns:xlink="http://www.w3.org/1999/xlink" xlink:type="simple"><person-group><name name-style="western"><surname>Murrill</surname><given-names>WA</given-names></name></person-group> (<year>1902</year>) The <tp:taxon-name><tp:taxon-name-part taxon-name-part-type="family">Polyporaceae</tp:taxon-name-part></tp:taxon-name> of North America part I The genus <italic><tp:taxon-name><tp:taxon-name-part taxon-name-part-type="genus">Ganoderma.</tp:taxon-name-part></tp:taxon-name></italic> Bulletin of the Torrey Botanical Club 29: 599–608 <ext-link xlink:href="10.2307/2478682" ext-link-type="doi" xlink:type="simple">https://doi.org/10.2307/2478682</ext-link></mixed-citation></ref></ref-list></tp:taxon-treatment>
